# Supplementary material for: Implementation and resource needs for long‐acting PrEP in low‐ and middle‐income countries: a scoping review
Source: J Int AIDS Soc. 2023 Jul 13;26(Suppl 2):e26110. doi: 10.1002/jia2.26110 (PMC10339010; doi:10.1002/jia2.26110)
Supplement: Supplementary file 1 — Supporting Information 1: Timeline and populations of World Health Organization Guidance for Biomedical HIV Prevention Strategies. Supporting Information 2: Preferred Reporting Items for Systematic reviews and Meta‐Analyses extension for Scoping Reviews (PRISMA‐ScR) Checklist Supporting Information 3: Search queries used for electronic database searches Supporting Information 4A: Frequency of Populations Costed within Included Studies Supporting Information 4B: Frequency of Populations Represented within Included Studies Supporting Information 5A: Frequency of Geographies with Regional, National, or Sub‐National Costing Data within Included Studies Supporting Information 5B: Frequency of Countries and Regions Represented within Included Studies Supporting Information 6: Economic Analysis Features and Analytic Approaches of Secondary Costing or Modeling Studies (Inclusive of bnAbs and HIV Vaccine columns) [file JIA2-26-e26110-s001.xlsx]

## Sheet: S1_WHO Guidance
Supplemental Material 1. Timeline and populations of World Health Organization Guidance for Biomedical HIV Prevention Strategies
Intervention	Year	Population	Recommendation / Technical Guidance
Voluntary Medical Male Circumcision	2007	Heterosexual cis-gender men	VMMC Technical Guidance
Daily Oral PrEP	2012	Cis-gender MSM participating in demonstration studies	PrEP 2012 Guidance
	2012	Serodifferent couples participating in demonstration projects	PrEP 2012 Guidance
	2012	Transgender women participating in demonstration studies	PrEP 2012 Guidance
	2014	Cis-gender MSM	Consolidated Guidelines for Key populations
	2014	Serodifferent couples	Consolidated Guidelines for Key populations
	2014	Transgender people	Consolidated Guidelines for Key populations
	2015	All	Guidelines on PrEP start
Event-driven PrEP	2019	Cis-gender MSM	2+1+1 Technical Brief
	2022	Trans and gender diverse people assigned male at birth	Differentiated PrEP for HIV Prevention WHO Guidance
	2022	All cis-gender men	Differentiated PrEP for HIV Prevention WHO Guidance
PrEP ring	2021	Cis-gender women	Announcement of Recommendations on Dapivirine vaginal ring
Injectable Cabotegravir PrEP	2022	All	Guidelines on injectable Cabotegravir PrEP
Supplemental Material 2. Preferred Reporting Items for Systematic reviews and Meta-Analyses extension for Scoping Reviews (PRISMA-ScR) Checklist
SECTION	ITEM	PRISMA-ScR CHECKLIST ITEM	REPORTED ON PAGE #
TITLE
Title	1	Identify the report as a scoping review.	1
ABSTRACT
Structured summary	2	Provide a structured summary that includes (as applicable): background, objectives, eligibility criteria, sources of evidence, charting methods, results, and conclusions that relate to the review questions and objectives.	2
INTRODUCTION
Rationale	3	Describe the rationale for the review in the context of what is already known. Explain why the review questions/objectives lend themselves to a scoping review approach.	3
Objectives	4	Provide an explicit statement of the questions and objectives being addressed with reference to their key elements (e.g., population or participants, concepts, and context) or other relevant key elements used to conceptualize the review questions and/or objectives.	3-4
METHODS
Protocol and registration	5	Indicate whether a review protocol exists; state if and where it can be accessed (e.g., a Web address); and if available, provide registration information, including the registration number.	4
Eligibility criteria	6	Specify characteristics of the sources of evidence used as eligibility criteria (e.g., years considered, language, and publication status), and provide a rationale.	4
Information sources*	7	Describe all information sources in the search (e.g., databases with dates of coverage and contact with authors to identify additional sources), as well as the date the most recent search was executed.	4
Search	8	Present the full electronic search strategy for at least 1 database, including any limits used, such that it could be repeated.	S3
Selection of sources of evidence†	9	State the process for selecting sources of evidence (i.e., screening and eligibility) included in the scoping review.	5
Data charting process‡	10	Describe the methods of charting data from the included sources of evidence (e.g., calibrated forms or forms that have been tested by the team before their use, and whether data charting was done independently or in duplicate) and any processes for obtaining and confirming data from investigators.	4-5
Data items	11	List and define all variables for which data were sought and any assumptions and simplifications made.	5
Critical appraisal of individual sources of evidence§	12	If done, provide a rationale for conducting a critical appraisal of included sources of evidence; describe the methods used and how this information was used in any data synthesis (if appropriate).	5
Synthesis of results	13	Describe the methods of handling and summarizing the data that were charted.	5
RESULTS
Selection of sources of evidence	14	Give numbers of sources of evidence screened, assessed for eligibility, and included in the review, with reasons for exclusions at each stage, ideally using a flow diagram.	5-7
Characteristics of sources of evidence	15	For each source of evidence, present characteristics for which data were charted and provide the citations.	7
Critical appraisal within sources of evidence	16	If done, present data on critical appraisal of included sources of evidence (see item 12).	7-9
Results of individual sources of evidence	17	For each included source of evidence, present the relevant data that were charted that relate to the review questions and objectives.	7-9
Synthesis of results	18	Summarize and/or present the charting results as they relate to the review questions and objectives.	9-10
DISCUSSION
Summary of evidence	19	Summarize the main results (including an overview of concepts, themes, and types of evidence available), link to the review questions and objectives, and consider the relevance to key groups.	9-12
Limitations	20	Discuss the limitations of the scoping review process.	12
Conclusions	21	Provide a general interpretation of the results with respect to the review questions and objectives, as well as potential implications and/or next steps.	12-13
FUNDING
Funding	22	Describe sources of funding for the included sources of evidence, as well as sources of funding for the scoping review. Describe the role of the funders of the scoping review.	14
JBI = Joanna Briggs Institute; PRISMA-ScR = Preferred Reporting Items for Systematic reviews and Meta-Analyses extension for Scoping Reviews.
* Where sources of evidence (see second footnote) are compiled from, such as bibliographic databases, social media platforms, and Web sites.
† A more inclusive/heterogeneous term used to account for the different types of evidence or data sources (e.g., quantitative and/or qualitative research, expert opinion, and policy documents) that may be eligible in a scoping review as opposed to only studies. This is not to be confused with information sources (see first footnote).
‡ The frameworks by Arksey and O’Malley (6) and Levac and colleagues (7) and the JBI guidance (4, 5) refer to the process of data extraction in a scoping review as data charting.
§ The process of systematically examining research evidence to assess its validity, results, and relevance before using it to inform a decision. This term is used for items 12 and 19 instead of "risk of bias" (which is more applicable to systematic reviews of interventions) to include and acknowledge the various sources of evidence that may be used in a scoping review (e.g., quantitative and/or q…
From: Tricco AC, Lillie E, Zarin W, O'Brien KK, Colquhoun H, Levac D, et al. PRISMA Extension for Scoping Reviews (PRISMAScR): Checklist and Explanation. Ann Intern Med. 2018;169:467–473. doi: 10.7326/M18-0850.
Supplemental Material 3. Search queries used for electronic database searches
Domains		Search query
PrEP	Once-daily and event-driven PrEP	((oral and ("pre-exposure prophylaxis" or "preexposure prophylaxis" or "antiretroviral prophylaxis" or PrEP)) or ((event or "event-driven") and ("pre-exposure prophylaxis" or "preexposure prophylaxis" or "antiretroviral prophylaxis" or PrEP))
		or
	PrEP ring	(("dapivirine" and ("vaginal ring*" or "intravaginal ring" or "v-ring" or "microbicide ring" or "intravaginal ring*" or "microbicide ring*")) or DVR)
		or
	Injectable PrEP	(("cabotegravir" and ("inject*" or "long-acting" or "shot")) or "CAB-LA")
		or
	Monthly oral PrEP	("Islatravir" or "MK-8591" or ("monthly" and ("pre-exposure prophylaxis" or "preexposure prophylaxis" or "antiretroviral prophylaxis" or PrEP)))
		or
	HIV Vaccine	"HIV vaccine"
		or
	PrEP (broadly)†	("pre-exposure prophylaxis" or "preexposure prophylaxis" or "antiretroviral prophylaxis" or PrEP)
		or
	Broadly Neutralizing Antibodies	("broadly neutralizing antibodies" or "bnAbs")
		and
Costing	Costing	(cost* or budget*)
		and
Low- and Middle-income Countries	General and country-specific terms	("developing countr*" or "low* income countr*" or "middle income countr*" or "low* and middle income countr*" or "LMIC" or "third world countr*" or "Afghanistan" or "Albania" or "Algeria" or "Angola" or "Antigua and Barbuda" or "Argentina" or "Armenia" or "Azerbaijan" or "Bangladesh" or "Belarus" or "Belize" or "Benin" or "Bhutan" or "Bolivia" or "Bosnia and Herzegovina" or "Botswana" or "Brazil"…
† The broad PrEP term was included to capture studies that did not define the administration route or regimen in the text.
Supplemental Material 4A. Frequency of Populations Costed within Included Studies
Population	All Studies (N=66)		Primary Costing (n=13)		References of All Studies	References of Primary Costing Studies
	Frequency	Proportion	Frequency	Proportion
Adolescent boys and yound men (ABYM)	2	0.030303			92, 128
Adolescent girls and young women (AGYW)	14	0.212121	6	0.461538	42, 44, 51, 112, 113, 125, 88, 94, 116, 91, 52, 128, 46, 53	42, 44, 51, 52, 46, 53
Adolescents and Young Adults	3	0.0454545			98, 101, 111
General Population	16	0.242424	1	0.0769231	120, 84, 108, 101, 133, 135, 102, 87, 131, 99, 123, 103, 91, 100, 93, 46	46
Men	4	0.0606061	1	0.0769231	97, 44, 117, 92	44
Men who have sex with men (MSM)	15	0.227273	2	0.153846	96, 132, 101, 134, 117, 114, 118, 121, 50, 83, 126, 124, 119, 128, 129	50, 83
Other	8	0.121212	2	0.153846	101, 85, 115, 131, 47, 104, 127, 46	47, 46
People who inject drugs (PWID)	2	0.030303			126, 105
Pregnant and breastfeeding women (PBFW)	2	0.030303			110, 128
Prisoner		0
Serodiscordant couples (SDC)	8	0.121212	3	0.230769	95, 130, 107, 101, 45, 43, 109, 48	45, 43, 48
Sex Worker	11	0.166667	1	0.0769231	96, 101, 112, 113, 117, 114, 125, 49, 88, 91, 128	49
Trans women	2	0.030303			96, 122
Women	10	0.151515	1	0.0769231	97, 44, 89, 106, 136, 117, 86, 125, 88, 90	44
Supplemental Material 4B. Frequency of Populations Represented within Included Studies
Population	All Studies (N=66)		Primary Costing (n=13)		References of All Studies	References of Primary Costing Studies
	Frequency	Proportion	Frequency	Proportion
Adolescent boys and yound men (ABYM)	4	0.0606061			98, 84, 92, 128
Adolescent girls and young women (AGYW)	19	0.287879	6	0.461538	42, 44, 98, 84, 51, 112, 85, 113, 125, 88, 131, 94, 116, 127, 91, 52, 128, 46, 53	42, 44, 51, 52, 46, 53
Adolescents and Young Adults	3	0.0454545			84, 101, 111
General Population	17	0.257576	1	0.0769231	120, 108, 101, 133, 135, 85, 102, 115, 87, 131, 99, 123, 104, 91, 100, 93, 46	46
Men	6	0.0909091	1	0.0769231	97, 44, 84, 117, 92, 103	44
Men who have sex with men (MSM)	18	0.272727	3	0.230769	96, 132, 101, 134, 85, 117, 114, 118, 121, 50, 83, 126, 124, 103, 119, 128, 46, 129	50, 83, 46
Other	1	0.0151515			101
People who inject drugs (PWID)	3	0.0454545			85, 126, 105
Pregnant and breastfeeding women (PBFW)	2	0.030303			110, 128
Prisoner	1	0.0151515			85
Serodiscordant couples (SDC)	11	0.166667	4	0.307692	95, 130, 107, 101, 85, 45, 43, 109, 48, 47, 127	45, 43, 48, 47
Sex Worker	18	0.272727	2	0.153846	96, 84, 101, 112, 85, 113, 117, 114, 125, 49, 115, 88, 131, 103, 127, 91, 128, 46	49, 46
Trans women	3	0.0454545			96, 85, 122
Women	12	0.181818	1	0.0769231	97, 44, 84, 89, 106, 136, 117, 86, 125, 88, 103, 90	44
To capture the representation of aggregate groups (e.g., Female Sex Workers and Men who have sex with Men being grouped together for costing purposes), we individually identify populations within aggregate categorizations in Table 3B.
Supplemental Material 5A. Frequency of Geographies with Regional, National, or Sub-National Costing Data within Included Studies
Country	All Studies (N=66)		Primary Costing (n=13)		References of All Studies
	Frequency	Proportion	Frequency	Proportion
South Africa	26	0.393939	2	0.153846	42, 97, 95, 98, 120, 84, 89, 107, 135, 112, 113, 86, 125, 49, 92, 115, 88, 87, 131, 123, 94, 104, 90, 91, 128, 111
Kenya	12	0.181818	4	0.307692	108, 117, 114, 125, 43, 47, 116, 103, 127, 91, 52, 53
China	6	0.0909091			132, 130, 134, 118, 121, 124
Zimbabwe	5	0.0757576	2	0.153846	44, 45, 125, 127, 91
Uganda	4	0.0606061	1	0.0769231	133, 48, 127, 91
Zambia	4	0.0606061	1	0.0769231	102, 99, 127, 46
India	3	0.0454545			132, 126, 129
Mozambique	3	0.0454545			106, 133, 127
Nigeria	3	0.0454545			109, 127, 93
Lesotho	2	0.030303			133, 127
Peru	2	0.030303			96, 122
Tanzania	2	0.030303			120, 127
Thailand	2	0.030303	1	0.0769231	132, 50
24 Lmics	1	0.0151515			101
42 Ssa Countries	1	0.0151515			100
Asia And Pacific	1	0.0151515			85
Brazil	1	0.0151515			119
Cambodia	1	0.0151515			132
East And Southern Africa	1	0.0151515			85
Eastern Europe And Central Asia	1	0.0151515			85
Eswatini	1	0.0151515			127
Ethiopia	1	0.0151515			127
Haiti	1	0.0151515			127
Hong Kong	1	0.0151515	1	0.0769231	83
Indonesia	1	0.0151515			132
Kenya_kolwa East Ward (Country: Kisumu)	1	0.0151515	1	0.0769231	51
Kenya_nyalenda A Ward (Kisumu East Sub-County Of Kisumu County))	1	0.0151515	1	0.0769231	51
Latin America	1	0.0151515			85
Malawi	1	0.0151515			127
Middle East And North Africa	1	0.0151515			85
Myanmar	1	0.0151515			132
Namibia	1	0.0151515			127
Nepal	1	0.0151515			132
Rwanda	1	0.0151515			136
Sub-Saharan Africa	1	0.0151515			135
Sub-Saharan Africa/Zambia	1	0.0151515			110
Ukraine	1	0.0151515			105
Vietnam	1	0.0151515			132
West And Central Africa	1	0.0151515			85
West And Central Europe And North America	1	0.0151515			85
Supplemental Material 5B. Frequency of Countries and Regions Represented within Included Studies
Country	All Studies (N=66)		Primary Costing (n=13)		References of All Studies
	Frequency	Proportion	Frequency	Proportion
South Africa	29	0.439394	2	0.153846	42, 97, 95, 98, 120, 84, 89, 107, 101, 135, 112, 85, 113, 86, 125, 49, 92, 115, 88, 87, 131, 123, 94, 104, 90, 91, 100, 128, 111
Kenya	16	0.242424	5	0.384615	108, 101, 51, 85, 117, 114, 125, 43, 47, 116, 103, 127, 91, 52, 100, 53
China	9	0.136364	1	0.0769231	132, 130, 101, 134, 85, 118, 121, 83, 124
Zimbabwe	8	0.121212	2	0.153846	44, 101, 85, 45, 125, 127, 91, 100
Uganda	7	0.106061	1	0.0769231	101, 133, 85, 48, 127, 91, 100
Zambia	7	0.106061	1	0.0769231	101, 85, 102, 99, 127, 100, 46
Mozambique	6	0.0909091			106, 101, 133, 85, 127, 100
Nigeria	6	0.0909091			101, 85, 109, 127, 100, 93
India	5	0.0757576			132, 101, 85, 126, 129
Lesotho	5	0.0757576			101, 133, 85, 127, 100
United Republic of Tanzania	5	0.0757576			120, 101, 85, 127, 100
Eswatini	4	0.0606061			101, 85, 127, 100
Ethiopia	4	0.0606061			101, 85, 127, 100
Malawi	4	0.0606061			101, 85, 127, 100
Thailand	4	0.0606061	1	0.0769231	132, 101, 85, 50
Botswana	3	0.0454545			101, 85, 100
Brazil	3	0.0454545			101, 85, 119
Cambodia	3	0.0454545			132, 101, 85
Cameroon	3	0.0454545			101, 85, 100
Indonesia	3	0.0454545			132, 101, 85
Namibia	3	0.0454545			85, 127, 100
Rwanda	3	0.0454545			136, 85, 100
Ukraine	3	0.0454545			101, 85, 105
Vietnam	3	0.0454545			132, 101, 85
Burkina Faso	2	0.030303			85, 100
Côte d’Ivoire	2	0.030303			101, 100
DR Congo	2	0.030303			85, 100
Ghana	2	0.030303			85, 100
Haiti	2	0.030303			85, 127
Liberia	2	0.030303			85, 100
Mexico	2	0.030303			101, 85
Peru	2	0.030303			96, 122
Russia	2	0.030303			101, 85
Sierra Leone	2	0.030303			85, 100
Sub-Saharan Africa	2	0.030303			135, 110
Angola	1	0.0151515			100
Bangladesh	1	0.0151515			85
Benin	1	0.0151515			100
Bolivia	1	0.0151515			85
Burundi	1	0.0151515			100
Central African Republic	1	0.0151515			100
Chad	1	0.0151515			100
Congo	1	0.0151515			100
Costa Rica	1	0.0151515			85
Djibouti	1	0.0151515			100
Dominican Republic	1	0.0151515			85
Egypt	1	0.0151515			85
El Salvador	1	0.0151515			85
Equatorial Guinea	1	0.0151515			100
Eritrea	1	0.0151515			100
Gabon	1	0.0151515			100
Gambia	1	0.0151515			100
Guatemala	1	0.0151515			85
Guinea	1	0.0151515			100
Guinea-Bissau	1	0.0151515			100
Jamaica	1	0.0151515			85
Mali	1	0.0151515			100
Mauritania	1	0.0151515			100
Morocco	1	0.0151515			85
Myanmar	1	0.0151515			132
Nepal	1	0.0151515			132
Nicaragua	1	0.0151515			85
Niger	1	0.0151515			100
Pakistan	1	0.0151515			85
Panama	1	0.0151515			85
Senegal	1	0.0151515			100
Somalia	1	0.0151515			100
Sudan	1	0.0151515			100
Togo	1	0.0151515			100
United States of America	1	0.0151515			85
For country categorization purposes, we classified Hong Kong-specific studies as China
Countries Represented pertain to individual countries that comprise aggregate results or outcomes. For example, Record 82 reports their findings in the aggregate (i.e., 42 sub-Saharan Countries) but lists which countries served as inputs for these overall findings.
For each aggregate measure, we only listed the countries reported in the article and made no assumptions about the countries (e.g., if the paper claimed the study related to "sub-Saharan Africa" but did not list the specific countries, we did not count all sub-Saharan Countries as represented.)
Supplementary Material 6. Economic Analysis Features and Analytic Approaches of Secondary Costing or Modeling Studies (Inclusive of bnAbs and HIV Vaccine columns)
	Total (n=53)	Daily oral PrEP (n=48)	Event-driven PrEP (n=2)	Injectable PrEP (n=5)	PrEP Ring (n=4)	Other PrEP (n=4)	bnAbs (n=1)	HIV vaccine (n=2)	References
Facility Type
NGO & NGO Facility	4	4							125, 122, 99, 116
Private-for-profit & Private non-profit & Private Facility	1	1							125
Government & Public Facility	3	3							95, 113, 122
Type of Economic Analysis
Cost-effectiveness	41	40	1	3	1	2		2	97, 96, 95, 132, 98, 120, 130, 89, 106, 107, 108, 101, 133, 135, 136, 113, 117, 114, 86, 118, 125, 121, 122, 92, 102, 88, 109, 99, 123, 124, 94, 116, 103, 127, 91, 119, 100, 128, 111, 129, 105
Cost-benefit
Cost-utility	15	14	1	2		1		1	96, 130, 89, 107, 108, 101, 133, 113, 117, 118, 92, 123, 124, 100, 105
Average costing	12	11			2	1			97, 98, 135, 125, 122, 115, 88, 124, 94, 127, 91, 128
Incremental costing	8	7				1			97, 98, 130, 88, 116, 91, 128, 105
Costing Approach
Guideline / Normative	32	28	2	2	3	2		1	97, 96, 95, 98, 120, 89, 107, 117, 125, 121, 122, 102, 126, 115, 88, 87, 110, 131, 99, 123, 94, 116, 103, 104, 90, 127, 91, 100, 128, 93, 111, 105
Real World / Actual	1	1							124
Both	14	13		3	1	2	1	1	132, 130, 84, 106, 108, 101, 133, 112, 85, 113, 114, 86, 118, 92
Not Reported	6	6							134, 135, 136, 109, 119, 129
Economic v. Financial Costing
Economic costing	32	29	1	3	4	2	1	1	96, 95, 132, 98, 84, 89, 107, 101, 133, 134, 85, 113, 114, 86, 118, 125, 122, 115, 88, 99, 123, 124, 94, 116, 103, 104, 90, 127, 91, 119, 100, 105
Financial costing	15	14	1	2		1		1	97, 120, 130, 106, 108, 112, 117, 92, 102, 126, 87, 110, 131, 128, 111
Not Reported	6	5				1			135, 136, 121, 109, 93, 129
Full v. Incremental Costing
Full (Average)	11	11	1	1	2		1		120, 84, 115, 131, 123, 124, 94, 103, 91, 119, 129
Incremental	5	4			1				134, 136, 104, 90, 127
Both	34	31	1	4	1	3		2	97, 96, 95, 132, 98, 130, 89, 106, 107, 108, 101, 133, 112, 85, 113, 117, 114, 86, 118, 125, 121, 122, 92, 102, 126, 88, 109, 87, 110, 99, 116, 100, 111, 105
Not Reported	3	2				1			135, 128, 93
Perspective
Health system	42	39	1	4	4	3	1	2	97, 96, 95, 132, 98, 84, 89, 106, 107, 108, 101, 133, 135, 112, 85, 113, 117, 114, 86, 118, 125, 122, 92, 88, 109, 110, 131, 99, 123, 94, 116, 103, 104, 90, 127, 91, 119, 100, 128, 111, 129, 105
Societal	5	4	1	1					130, 126, 115, 87, 124
Both
Not Reported	6	5				1			120, 134, 136, 121, 102, 93
Discount Rate reported	37	34	2	5	3	2	1	2	97, 95, 132, 98, 130, 84, 89, 106, 107, 108, 101, 133, 134, 135, 86, 118, 121, 122, 92, 102, 126, 88, 109, 87, 110, 131, 99, 123, 124, 116, 104, 90, 119, 100, 111, 129, 105
Conflict of Interest
Yes	12	10	1	3					89, 106, 133, 135, 117, 114, 86, 118, 121, 126, 87, 131
No	27	26	1	2	2	3	1	1	97, 132, 98, 120, 130, 84, 108, 101, 134, 112, 85, 113, 125, 122, 92, 102, 115, 88, 109, 110, 99, 123, 116, 119, 100, 128, 129
Not reported	14	12			2	1		1	96, 95, 107, 136, 124, 94, 103, 104, 90, 127, 91, 93, 111, 105
Approach
Observed	8	5	1		1	1			120, 126, 115, 88, 103, 104, 90, 91
Modeled	49	44	1	5	3	4	1	2	97, 96, 95, 132, 98, 120, 130, 84, 89, 106, 107, 108, 101, 133, 134, 135, 136, 112, 85, 113, 117, 114, 86, 118, 125, 121, 122, 92, 102, 126, 88, 109, 87, 110, 131, 99, 123, 124, 94, 116, 127, 91, 119, 100, 128, 93, 111, 129, 105
